# Supplementary material for: Wilms’ tumor gene 1 regulates p63 and promotes cell proliferation in squamous cell carcinoma of the head and neck
Source: BMC Cancer. 2015 May 1;15:342. doi: 10.1186/s12885-015-1356-0 (PMC4421988; doi:10.1186/s12885-015-1356-0)
Supplement: Additional file 1: Table S1. — Primers used for amplification of p63 promoters regions. [file 12885_2015_1356_MOESM1_ESM.xls]

## Sheet: Sheet1
Additional file 1: supplement Table S1. Primers used for amplification of p63 promoter regions
Name	Position on promoter	Primer sets
		Forward	Reverse
TAp63 p1	- 502 – (- 493)	GTTGGCTGAAAGGGAAACTG	TTTCAGCAGCCTGGACTTTT
TAp63 p2	- 119 – (- 110)	AAAAGTCCAGGCTGCTGAAA	GCTGGGCATCCTCTCTACTG
∆Np63 p3	- 1084 – (- 1066)	TGGCCACTTACAACCTTTCA	TGGCCTTGGTACGAAGATTT
